# Supplementary material for: Gamma-Aminobutyric Acid Promotes Beige Adipocyte Reconstruction by Modulating the Gut Microbiota in Obese Mice
Source: Nutrients. 2023 Jan 15;15(2):456. doi: 10.3390/nu15020456 (PMC9864545; doi:10.3390/nu15020456)
Supplement: Supplementary file 1 [file nutrients-15-00456-s001.zip]

Archive with 1 entries (1 files):
- nutrients-2076062-supplementary.tif
